# Supplementary material for: Surface soil metal elements variability affected by environmental and soil properties
Source: PLoS One. 2021 Jul 22;16(7):e0254928. doi: 10.1371/journal.pone.0254928 (PMC8297850; doi:10.1371/journal.pone.0254928)
Supplement: S1 File — (CSV) [file pone.0254928.s001.csv]

Ca	Cr	Cu	Fe	Mn	Pb	Zn	Cd	Mg	Ni	SOC	pH	N	K	P	Ele	Slope	Aspect	Landuse	MAT	MAP	NDVI	D2Road	D2River	D2House	PCA1	PCA2
0.810	66.25	20.392	3.467	633.3	21.47	68.85	0.175	1.400	25.94	0.590	6.82	710.7	2.122	597.06	258.9	7.01	265	Dryland	17.09	1281	0.635	21.12	282.19	52.25	1.116	-1.343
0.466	43.78	10.294	2.044	228.9	22.45	36.47	0.134	0.482	13.30	0.840	6.17	744.7	1.518	304.95	411.5	8.62	331	Paddy	16.71	1285	0.623	93.78	510.86	33.32	-1.140	-1.495
0.932	69.99	25.588	3.777	569.0	25.59	78.13	0.227	1.590	31.32	0.980	6.13	1122.7	2.610	701.92	365.0	0.00	0	Dryland	17.38	1278	0.592	115.92	867.18	82.19	0.794	0.108
0.810	60.63	19.902	3.542	546.1	25.29	67.55	0.175	1.232	26.23	0.977	6.33	1025.9	2.163	481.50	371.4	5.85	284	Orchard	16.71	1285	0.624	26.65	616.02	30.16	0.355	-0.431
0.322	46.49	7.441	2.087	238.7	20.88	28.85	0.096	0.403	12.17	0.630	5.41	647.9	1.383	374.50	408.7	6.31	336	Paddy	17.09	1281	0.623	111.20	365.78	54.64	-1.149	-1.919
0.910	76.13	24.314	4.045	832.8	24.12	77.96	0.185	1.602	33.02	0.582	6.92	657.1	2.413	682.66	306.8	7.64	263	Paddy	17.09	1281	0.642	20.56	289.99	37.32	1.505	-0.519
1.088	73.22	28.529	3.938	680.2	26.08	94.58	0.350	1.669	31.04	0.870	6.82	832.2	2.288	1011.15	395.0	20.32	32	Dryland	17.09	1281	0.622	48.40	971.41	28.97	1.035	0.691
1.199	66.77	32.157	3.552	735.8	25.10	145.42	0.258	1.490	30.75	1.170	7.34	1346.2	2.475	2474.91	466.7	8.03	120	Dryland	17.16	1280	0.585	13.26	1160.16	26.95	1.804	-0.015
0.400	44.51	7.794	1.755	164.6	20.88	28.92	0.134	0.381	10.00	0.860	5.86	802.4	1.622	291.04	376.5	8.98	331	Paddy	17.38	1278	0.605	121.94	339.06	61.16	-1.318	-1.855
0.855	69.68	25.196	3.638	737.9	25.69	77.45	0.340	1.299	30.19	0.874	6.67	1015.6	2.298	892.38	314.3	10.21	37	Dryland	17.15	1281	0.625	333.71	140.73	30.76	0.505	0.546
0.655	56.06	15.294	2.761	626.8	21.96	42.65	0.144	0.896	19.62	0.430	6.97	501.6	1.664	231.12	263.3	16.83	244	Dryland	17.15	1281	0.616	243.72	51.13	33.45	0.253	-1.699
0.788	73.63	20.980	3.681	809.9	23.04	68.41	0.175	1.243	28.58	0.620	6.85	731.3	2.226	515.74	306.4	8.72	255	Paddy	17.38	1278	0.589	80.59	227.71	98.16	1.092	-0.867
1.121	76.86	27.353	4.045	699.8	25.29	88.07	0.258	1.736	33.96	0.685	6.76	820.9	2.517	983.33	411.8	21.17	35	Paddy	17.16	1280	0.585	122.99	972.07	33.90	1.437	0.103
1.232	74.78	29.706	4.045	748.8	26.47	88.97	0.206	1.747	36.23	0.660	7.86	648.9	2.444	908.43	375.0	4.79	74	Dryland	16.71	1285	0.624	74.05	799.80	0.12	1.673	0.014
0.977	71.55	28.824	3.724	746.7	26.86	93.83	0.350	1.456	35.47	0.634	6.52	937.3	2.465	1040.04	364.0	8.28	183	Dryland	17.15	1281	0.616	12.56	484.70	15.45	0.782	0.966
0.733	75.82	23.922	3.863	530.8	25.10	75.92	0.258	1.400	31.51	0.820	6.82	911.6	2.246	359.52	264.7	12.58	239	Paddy	17.16	1280	0.595	172.08	61.87	82.13	0.330	0.518
0.333	47.32	8.912	2.076	152.6	21.57	34.04	0.124	0.358	11.89	0.670	5.66	775.6	1.258	386.27	446.1	11.20	293	Paddy	16.71	1285	0.634	220.67	617.96	146.64	-1.410	-1.481
0.844	52.10	15.098	2.515	450.2	19.61	48.66	0.165	0.829	20.57	0.540	8.14	461.4	2.018	486.85	252.3	8.90	203	Dryland	17.16	1280	0.589	254.27	18.78	176.19	0.510	-2.263
0.355	38.90	8.637	1.562	140.6	20.88	48.23	0.155	0.291	9.31	0.788	6.15	817.8	1.290	448.33	458.1	22.48	269	Paddy	17.09	1281	0.638	155.51	756.59	67.90	-1.404	-1.733
0.833	67.29	22.451	3.392	406.6	26.67	80.18	0.371	1.243	29.43	1.269	6.76	1191.7	2.205	639.86	285.9	10.57	306	Paddy	17.42	1278	0.595	163.64	130.05	41.40	-0.341	1.169
0.710	64.48	20.588	3.349	393.5	24.12	71.89	0.319	1.187	25.85	1.037	6.61	1077.4	2.205	501.83	274.8	5.92	234	Paddy	16.99	1283	0.623	128.92	183.32	78.91	-0.186	0.296
0.466	40.14	7.882	1.926	208.2	21.37	33.48	0.113	0.426	10.19	0.860	5.74	863.1	1.706	564.96	440.0	11.68	305	Paddy	16.92	1283	0.581	91.68	645.61	48.14	-1.092	-2.009
1.221	76.75	30.294	4.205	735.8	27.45	92.07	0.299	1.725	37.26	0.462	7.96	556.2	2.610	903.08	410.7	28.89	169	Dryland	17.40	1279	0.580	51.42	712.85	40.21	1.347	0.794
0.755	44.10	9.804	3.039	596.2	21.86	52.85	0.134	0.829	19.72	0.573	6.01	553.1	1.893	510.39	478.1	16.27	282	Dryland	17.15	1281	0.587	68.54	657.32	63.59	0.417	-2.128
0.422	39.94	8.490	1.605	160.2	22.75	36.75	0.196	0.392	11.51	0.814	6.74	810.6	1.726	285.69	454.4	5.72	241	Paddy	17.38	1278	0.585	37.26	607.06	24.22	-1.625	-1.205
0.344	46.59	10.000	2.354	195.1	21.76	40.11	0.155	0.437	11.98	0.213	5.6	842.5	1.404	719.04	488.9	11.84	288	Dryland	17.38	1278	0.566	75.82	720.43	25.65	-1.281	-1.303
0.944	70.72	25.000	3.831	686.7	28.43	84.17	0.288	1.467	31.04	0.960	6.33	989.8	2.288	1082.84	382.2	5.30	130	Paddy	17.42	1278	0.595	94.92	546.05	98.12	0.415	0.986
0.511	49.19	13.137	2.675	595.1	24.02	51.10	0.227	0.773	20.19	0.540	5.91	570.6	1.945	455.82	333.1	12.40	257	Dryland	17.42	1278	0.573	81.84	419.66	37.44	-0.488	-0.786
0.566	67.50	16.569	3.413	1059.5	24.12	64.91	0.196	1.030	26.42	0.762	6.33	634.5	1.986	292.11	270.1	8.50	263	Paddy	17.31	1280	0.612	69.48	98.67	160.88	0.748	-0.794
0.322	51.79	10.588	2.408	159.1	21.86	36.81	0.165	0.392	11.70	0.980	5.56	888.9	1.113	549.98	508.0	23.34	322	Dryland	17.38	1278	0.566	12.15	624.55	25.15	-1.452	-1.049
0.810	50.86	14.314	2.654	589.7	25.39	54.74	0.237	0.806	20.09	0.694	5.5	564.4	1.716	841.02	460.2	5.72	303	Dryland	16.92	1283	0.577	67.57	474.41	46.40	-0.272	-0.664
0.688	45.03	13.235	2.686	628.9	22.94	49.15	0.155	0.627	16.04	0.616	6.05	634.5	1.643	730.81	439.1	11.64	284	Paddy	17.31	1280	0.623	78.31	499.92	50.77	-0.008	-1.724
0.523	63.11	20.300	2.930	361.2	26.90	63.74	0.240	0.937	23.59	1.140	5.54	874.9	1.988	299.25	575.4	20.50	235	Paddy	16.92	1283	0.577	59.14	1015.88	67.51	-1.003	0.742
0.511	50.44	13.627	2.386	281.2	22.55	46.33	0.216	0.750	19.62	0.737	5.77	722.0	1.997	310.30	268.5	8.21	278	Orchard	17.40	1279	0.586	22.57	53.85	149.08	-0.836	-0.876
2.082	72.66	23.400	3.570	707.7	24.50	90.91	0.210	1.493	31.17	0.798	8.17	932.1	2.379	725.55	461.0	54.87	59	Dryland	17.31	1280	0.620	72.38	841.25	58.33	2.693	-1.555
1.243	74.15	23.922	3.938	817.5	23.63	91.46	0.216	1.669	31.98	0.668	7.7	701.4	2.454	771.47	359.8	19.74	358	Orchard	17.42	1278	0.573	18.98	462.73	96.72	2.022	-0.876
0.300	49.09	9.804	1.530	192.9	22.65	35.45	0.206	0.347	12.08	1.192	6.11	1065.0	1.269	265.36	456.3	25.11	262	Paddy	17.38	1278	0.571	137.25	442.10	82.50	-1.799	-0.855
0.300	43.37	10.196	1.947	135.2	20.98	32.21	0.196	0.347	11.04	1.020	5.5	947.6	1.113	335.98	521.7	7.07	319	Paddy	16.71	1285	0.620	41.78	501.77	23.42	-1.562	-1.341
0.522	49.61	12.745	2.354	451.3	21.47	46.19	0.206	0.650	17.36	0.651	6.31	720.0	1.882	482.57	294.5	3.15	257	Orchard	17.31	1280	0.612	29.86	174.97	98.66	-0.471	-1.424
0.422	46.49	10.294	2.033	227.8	25.10	41.84	0.165	0.459	13.40	0.977	5.74	1032.1	1.602	699.78	427.5	7.36	309	Paddy	17.09	1281	0.615	41.81	356.28	48.61	-1.642	-0.584
0.999	73.11	24.804	3.970	708.5	25.00	84.26	0.185	1.658	30.47	0.616	5.97	876.5	2.340	713.69	380.4	18.65	71	Orchard	16.99	1283	0.622	44.09	632.43	33.97	1.344	-0.356
0.322	50.02	10.196	2.311	182.0	21.27	37.88	0.134	0.336	11.70	0.719	5.69	687.0	0.998	332.77	536.6	9.72	333	Dryland	17.38	1278	0.568	51.59	326.10	68.91	-1.305	-1.396
0.944	69.68	23.529	3.692	687.8	24.31	74.05	0.155	1.557	30.75	0.513	6.96	685.0	2.319	590.64	353.0	24.50	66	Orchard	17.40	1279	0.546	53.17	532.43	68.63	1.242	-0.732
0.322	47.63	10.000	1.787	178.8	23.82	38.40	0.206	0.414	13.30	1.180	5.74	986.7	1.134	274.99	472.3	8.79	311	Paddy	17.15	1281	0.609	101.01	449.95	54.37	-1.846	-0.563
0.733	73.01	25.392	3.927	576.6	28.24	79.52	0.216	1.422	32.26	0.857	5.64	947.6	2.434	497.55	336.7	6.91	343	Orchard	16.92	1283	0.589	5.04	305.16	103.82	0.112	1.034
0.389	45.45	9.029	2.140	201.7	24.22	39.67	0.124	0.470	12.74	0.920	5.55	991.9	1.664	499.69	409.6	9.13	313	Paddy	17.40	1279	0.566	59.71	369.10	25.86	-1.523	-0.972
0.311	43.89	9.627	1.808	165.7	22.06	32.75	0.144	0.381	11.79	0.779	5.84	901.3	1.102	296.39	487.7	7.98	329	Paddy	17.09	1281	0.609	68.89	406.43	51.72	-1.552	-1.364
0.333	36.61	8.431	2.012	220.2	19.51	32.72	0.103	0.381	10.75	0.754	5.35	765.3	1.383	455.82	568.4	6.02	242	Dryland	17.15	1281	0.587	23.54	207.74	134.47	-0.947	-2.418
0.322	51.90	11.176	2.194	255.1	21.76	31.83	0.134	0.392	13.77	0.634	5.95	544.9	1.186	204.37	553.6	7.15	300	Orchard	17.09	1281	0.609	28.66	101.03	189.93	-1.256	-1.315
0.311	50.96	23.039	1.905	202.7	22.75	42.54	0.258	0.381	15.00	1.011	5.95	967.2	1.102	520.02	499.9	1.75	336	Dryland	17.15	1281	0.568	4.22	431.54	34.34	-1.572	-0.226
0.400	46.18	9.500	2.151	323.7	26.27	41.74	0.237	0.482	13.96	0.573	5.72	662.3	1.581	691.22	596.9	6.15	354	Dryland	17.09	1281	0.625	19.41	636.67	93.96	-1.814	-0.061
0.785	70.04	22.200	3.371	490.4	26.70	73.97	0.240	1.363	28.06	0.989	6.05	1085.7	2.421	490.35	564.4	7.57	111	Paddy	16.65	1286	0.561	65.31	828.55	71.72	-0.011	0.546
0.266	36.40	7.735	1.530	129.7	20.69	30.87	0.135	0.336	9.91	1.011	5.84	1055.8	1.570	375.57	583.1	3.92	333	Dryland	17.38	1278	0.585	95.89	481.09	46.94	-1.547	-1.909
0.316	39.17	9.410	1.796	191.1	22.30	28.31	0.110	0.360	10.78	1.010	5.09	780.0	1.360	1150.80	380.2	7.81	298	Paddy	17.40	1279	0.573	63.30	240.89	32.26	-1.504	-1.631
0.643	71.93	21.000	3.297	456.8	26.80	68.09	0.270	1.101	29.22	0.932	5.25	1050.5	2.039	432.60	288.3	2.65	232	Orchard	17.31	1280	0.591	43.51	105.73	36.53	-0.527	0.939
0.698	66.89	19.100	3.339	681.5	25.20	62.09	0.400	1.079	24.47	0.940	6.2	888.6	1.885	478.80	330.0	0.00	0	Orchard	16.65	1284	0.577	10.85	211.03	109.33	-0.236	0.612
0.927	62.37	21.600	3.192	642.6	24.80	66.96	0.220	1.199	26.50	0.719	5.81	762.9	2.225	677.25	357.1	25.93	86	Orchard	16.86	1286	0.581	44.65	530.23	24.66	0.581	-0.538
0.839	72.24	24.400	3.759	705.6	26.70	73.69	0.200	1.341	30.58	0.820	6.44	816.2	2.245	431.55	334.8	3.14	88	Orchard	16.99	1283	0.611	9.20	351.45	33.78	0.581	0.254
0.872	71.82	25.500	3.686	881.0	27.40	74.05	0.240	1.330	30.87	0.830	6.71	765.7	2.245	478.80	335.0	5.75	60	Orchard	16.65	1284	0.577	3.55	363.34	34.03	0.718	0.392
0.480	50.09	22.000	2.468	223.7	23.90	45.05	0.180	0.578	14.27	0.719	5.8	817.1	1.432	312.90	329.5	2.98	29	Orchard	17.40	1279	0.497	8.81	126.40	67.80	-1.126	-0.507
0.305	49.04	8.450	1.659	404.3	21.10	27.92	0.110	0.327	11.84	0.588	6.21	606.7	1.257	258.30	405.3	6.37	346	Orchard	16.65	1284	0.593	60.01	122.88	73.85	-1.090	-1.926
0.501	62.79	15.700	3.056	587.0	23.90	45.27	0.120	0.665	20.58	0.528	6.74	586.3	1.617	229.95	545.6	9.06	301	Paddy	17.40	1279	0.550	6.72	36.18	55.95	-0.317	-0.879
0.305	51.45	7.750	2.321	247.8	22.50	40.43	0.090	0.392	12.43	0.635	5.46	601.9	1.442	718.20	612.5	6.73	290	Dryland	17.42	1278	0.611	78.59	868.44	107.47	-1.294	-1.351
0.382	40.32	10.000	1.796	193.2	24.90	36.50	0.200	0.425	13.50	0.904	5.91	1082.4	1.329	350.70	451.0	10.36	303	Paddy	17.31	1280	0.610	101.38	240.61	76.19	-1.862	-0.580
0.294	52.40	11.400	2.142	175.4	24.70	37.47	0.140	0.414	14.66	1.027	4.98	881.1	1.092	435.75	516.8	6.56	315	Paddy	17.31	1280	0.614	90.87	233.01	84.54	-1.811	-0.427
0.360	48.93	11.500	1.922	252.0	24.80	41.21	0.170	0.501	13.69	0.865	5.47	864.8	1.411	529.20	590.4	8.00	7	Paddy	17.12	1281	0.605	58.19	1031.00	41.61	-1.644	-0.532
0.578	74.03	23.000	3.350	420.0	27.30	65.48	0.130	1.090	30.97	0.800	5.55	717.6	2.142	284.55	562.2	4.70	268	Orchard	16.65	1284	0.593	11.44	110.32	4.17	-0.430	0.648
0.294	49.98	9.170	1.974	237.3	22.80	36.54	0.140	0.403	12.52	0.866	4.82	962.5	1.288	367.50	425.1	2.24	278	Dryland	16.65	1284	0.600	24.85	158.41	138.58	-1.520	-1.094
0.305	43.47	10.100	1.911	363.3	23.60	35.38	0.150	0.349	12.23	0.765	6.01	711.1	1.349	533.40	570.8	7.47	315	Orchard	17.31	1280	0.627	37.63	365.01	39.89	-1.458	-1.135
0.807	74.66	23.500	3.833	653.1	26.90	78.27	0.200	1.526	32.91	0.482	5.29	755.2	2.565	771.75	455.8	20.00	27	Dryland	16.75	1285	0.577	114.80	565.66	127.39	0.569	0.456
0.327	39.38	10.900	2.142	302.4	23.00	45.16	0.140	0.480	11.55	0.872	5.31	848.9	1.524	1051.05	625.0	3.54	270	Dryland	17.42	1278	0.586	76.69	1154.12	8.58	-1.234	-1.324
0.283	43.37	10.700	2.163	191.1	22.50	40.80	0.120	0.480	14.47	1.158	5.22	890.5	1.504	865.20	587.4	17.33	256	Dryland	17.31	1280	0.613	101.26	662.15	47.18	-1.359	-1.262
0.316	46.20	7.770	1.659	179.6	19.90	21.94	0.080	0.294	10.39	0.440	6.08	491.4	1.318	196.35	383.7	7.99	277	Dryland	16.79	1284	0.580	57.31	131.54	51.47	-1.257	-2.240
0.425	47.99	11.000	2.195	191.1	24.60	41.28	0.200	0.447	12.82	0.994	5.6	1050.5	1.401	315.00	485.2	6.13	292	Paddy	16.99	1283	0.601	79.54	223.59	47.86	-1.682	-0.455
0.501	44.73	8.970	1.796	274.1	22.90	106.48	0.440	0.371	11.65	1.316	6.57	1036.2	1.473	619.50	364.6	6.46	233	Orchard	17.40	1279	0.573	18.87	71.60	73.15	-1.461	0.154
0.305	47.78	9.610	1.733	141.8	23.70	31.17	0.180	0.338	10.97	1.125	5.8	970.2	1.246	280.35	467.5	4.74	300	Paddy	17.42	1278	0.557	40.39	173.91	51.06	-1.978	-0.711
0.774	64.05	21.000	3.371	738.2	27.00	74.50	0.290	1.297	28.06	0.613	6.05	787.6	2.400	686.70	544.8	21.37	25	Paddy	17.47	1280	0.559	80.63	770.24	41.38	0.190	0.451
0.730	71.19	20.900	3.329	513.5	25.50	66.60	0.210	1.188	28.35	0.725	6.14	696.8	2.276	465.15	566.4	9.92	64	Paddy	16.99	1283	0.601	20.18	241.77	65.01	0.028	0.157
0.763	74.34	26.400	3.791	611.1	28.10	84.48	0.210	1.373	36.41	0.572	5.5	641.0	2.802	814.80	335.0	0.05	180	Paddy	17.40	1279	0.577	33.62	71.48	174.33	0.274	1.022
0.621	56.91	18.000	2.625	383.3	25.30	54.21	0.250	0.905	21.94	0.744	6.04	1012.4	1.978	360.15	553.8	9.79	337	Paddy	17.47	1280	0.499	76.05	834.52	67.94	-0.771	0.001
0.251	40.85	7.780	1.901	159.6	20.90	32.64	0.130	0.338	10.97	0.950	5.2	861.9	1.473	810.60	599.4	7.92	352	Paddy	16.99	1283	0.619	135.23	849.27	71.83	-1.474	-1.731
0.796	75.50	24.200	3.801	688.8	26.80	75.42	0.180	1.373	30.39	1.140	5.95	1175.2	2.287	492.45	332.7	4.87	217	Orchard	17.40	1279	0.578	2.12	281.47	88.14	0.540	0.326
0.382	48.83	13.200	2.657	260.4	28.90	55.45	0.180	0.578	16.60	1.150	5.66	971.1	1.494	845.25	613.8	11.27	319	Paddy	17.42	1278	0.540	77.26	1205.24	28.99	-1.921	0.665
0.414	49.14	10.700	2.100	230.0	21.30	37.04	0.160	0.491	13.50	0.678	5.72	799.0	1.411	365.40	396.1	5.79	305	Orchard	17.42	1278	0.569	49.80	45.69	69.45	-1.089	-1.463
0.850	77.18	26.800	3.990	640.5	25.60	83.08	0.220	1.482	31.46	0.809	6.21	840.0	2.421	736.05	341.9	13.81	110	Orchard	17.40	1279	0.591	56.91	313.30	55.82	0.803	0.343
0.763	75.08	23.800	3.812	698.3	26.70	74.98	0.190	1.308	31.07	1.280	6.08	1207.6	2.359	421.05	325.0	0.00	0	Orchard	17.31	1283	0.538	17.50	92.21	49.76	0.473	0.374
0.621	68.78	18.000	2.877	317.1	25.20	58.22	0.210	0.916	23.50	1.000	5.45	786.5	1.710	609.00	538.5	5.98	269	Paddy	17.31	1280	0.613	90.33	185.70	77.17	-0.735	0.196
0.948	67.73	22.900	3.329	714.0	24.70	71.78	0.210	1.395	30.58	0.417	6.91	555.2	2.462	834.75	496.7	7.63	60	Paddy	17.31	1283	0.496	99.93	587.45	61.68	0.956	-0.504
0.992	68.57	24.800	3.444	758.1	28.30	90.84	0.290	1.275	28.35	1.071	7.04	1287.6	2.348	1068.90	364.2	3.98	21	Orchard	17.31	1283	0.538	3.09	320.28	1.14	0.454	0.764
0.534	52.82	12.700	2.289	294.0	22.90	43.03	0.140	0.600	17.38	0.736	6.82	637.1	1.494	370.65	412.3	3.01	306	Paddy	16.99	1283	0.622	23.76	27.47	104.09	-0.840	-1.165
1.559	78.02	26.500	3.738	709.8	25.50	83.28	0.270	1.493	33.88	0.564	8.11	758.1	2.596	1023.75	384.7	4.63	326	Orchard	16.79	1284	0.601	18.59	47.15	40.29	1.759	-0.281
0.687	74.66	21.800	3.318	407.4	24.70	60.80	0.130	1.101	27.38	0.600	5.88	633.3	1.978	380.10	364.9	7.32	252	Orchard	17.42	1278	0.538	18.70	102.22	126.14	-0.009	-0.164
0.327	47.25	10.000	1.848	189.0	21.80	28.18	0.120	0.392	12.91	0.776	5.19	977.9	1.349	473.55	426.0	7.39	315	Dryland	16.99	1283	0.593	18.15	56.18	55.24	-1.414	-1.496
0.273	41.27	9.460	2.499	324.5	22.50	40.81	0.110	0.501	14.08	0.651	5.1	534.3	1.597	493.50	617.2	3.58	273	Orchard	17.42	1278	0.563	29.13	1255.18	69.77	-1.090	-1.476
0.567	48.20	13.900	2.709	270.9	23.50	55.55	0.170	0.719	17.77	0.872	5.4	735.9	1.679	624.75	490.0	6.74	211	Paddy	16.92	1283	0.605	156.99	16.67	133.22	-0.739	-0.893
0.883	81.59	26.400	4.011	647.9	26.80	77.29	0.180	1.504	36.12	0.727	5.98	686.7	2.204	553.35	388.6	6.29	270	Orchard	17.31	1280	0.577	35.03	82.40	106.45	0.779	0.537
0.273	59.75	15.000	2.646	200.6	28.70	51.35	0.150	0.589	16.21	1.084	4.88	952.9	1.803	522.90	595.4	3.42	227	Dryland	17.42	1278	0.520	24.96	924.61	112.84	-2.111	0.915
1.319	39.48	13.300	2.289	503.0	17.70	36.92	0.070	0.567	15.44	0.147	7.42	381.0	1.236	507.15	340.0	1.37	99	Dryland	16.75	1285	0.570	22.17	200.71	17.44	1.426	-4.129
0.741	94.40	27.000	3.917	496.7	28.40	88.39	0.540	1.145	29.61	1.234	6.4	1248.6	2.101	878.85	343.9	5.79	321	Paddy	16.99	1283	0.611	21.49	105.64	62.64	-0.885	3.148
1.014	78.86	23.400	3.801	785.4	25.40	72.77	0.200	1.363	31.26	0.915	7.69	825.7	2.184	438.90	400.0	0.05	189	Orchard	16.92	1283	0.605	19.20	145.50	56.92	1.113	-0.197
0.556	52.50	14.200	2.457	268.8	24.40	47.61	0.220	0.709	18.25	1.256	5.86	1071.4	1.648	318.15	467.7	7.48	294	Paddy	17.40	1279	0.550	255.45	38.46	163.87	-1.091	-0.392
0.785	73.50	24.400	3.749	520.8	27.20	75.38	0.220	1.297	31.07	0.997	6.98	1021.9	2.400	407.40	331.2	5.99	201	Paddy	17.42	1278	0.538	65.57	159.96	45.95	0.089	0.764
0.251	56.18	12.200	2.342	246.8	25.30	42.80	0.160	0.447	16.12	1.043	5.26	890.5	1.658	283.50	586.0	3.55	279	Orchard	17.42	1278	0.567	1.42	780.98	105.55	-1.793	-0.063
0.196	62.37	14.700	2.541	164.9	26.60	52.39	0.120	0.491	19.61	1.133	5.02	939.9	1.452	609.00	600.0	0.00	0	Paddy	16.92	1283	0.592	69.96	1059.55	100.35	-1.941	0.503
0.676	61.95	18.300	3.108	557.6	23.80	59.66	0.290	0.872	20.68	0.790	5.27	685.1	2.101	774.90	570.0	14.09	272	Orchard	17.31	1280	0.620	80.37	579.24	84.15	-0.226	-0.239
0.643	77.39	19.100	3.276	513.5	25.80	62.25	0.280	0.861	21.94	0.814	5.19	789.1	2.112	924.00	568.7	14.09	272	Orchard	17.40	1279	0.607	83.91	576.36	84.14	-0.606	0.686
0.698	66.20	21.078	3.087	307.7	25.54	61.58	0.224	1.004	22.38	0.961	7.04	855.5	2.029	645.84	575.0	0.00	0	Paddy	16.65	1286	0.578	56.18	922.58	60.61	-0.588	0.279
0.719	66.78	21.000	3.297	516.6	25.00	67.45	0.180	1.112	26.41	0.659	5.9	796.4	1.998	451.50	435.1	3.50	270	Paddy	16.99	1283	0.593	45.11	6.75	51.77	0.107	-0.198
0.305	41.79	9.130	2.237	298.2	28.90	38.80	0.120	0.392	12.04	0.860	5.55	783.9	1.524	702.45	605.7	3.62	356	Orchard	16.92	1283	0.590	53.71	1251.30	74.14	-2.181	0.059
0.741	68.03	20.784	3.297	382.2	27.09	72.00	0.235	1.220	29.01	1.057	6.47	970.0	2.245	339.04	461.1	7.84	12	Paddy	17.40	1279	0.573	48.25	573.58	33.76	-0.385	0.725
0.687	69.83	19.400	3.203	387.5	26.10	66.78	0.280	1.046	25.53	1.080	6.36	814.0	2.091	371.70	533.1	8.20	300	Paddy	16.92	1283	0.592	61.15	268.72	55.10	-0.602	0.708
1.057	63.14	24.118	3.675	595.4	22.45	75.44	0.092	1.512	29.01	0.400	7.05	498.2	2.400	531.44	352.9	12.37	351	Orchard	17.12	1281	0.597	9.24	130.56	27.93	1.644	-1.631
0.818	69.67	24.510	3.623	541.8	26.68	81.10	0.255	1.274	28.32	1.368	6.49	1147.3	2.307	458.64	326.1	5.60	52	Paddy	17.31	1283	0.545	39.54	94.05	42.13	0.154	0.631
1.177	71.09	23.400	3.749	612.2	24.20	74.70	0.093	1.744	32.33	0.390	8.06	521.0	2.925	928.20	326.2	9.95	252	Dryland	17.47	1280	0.545	67.26	18.19	53.69	1.706	-1.180
0.807	61.30	18.922	3.150	513.5	24.82	65.88	0.214	1.166	25.64	0.540	6.84	551.8	2.194	371.28	455.6	26.57	74	Dryland	17.40	1279	0.590	70.36	688.75	75.04	0.156	-0.383
0.447	61.71	21.863	2.447	276.2	25.34	57.65	0.245	0.637	17.92	1.168	5.77	1054.5	1.627	671.84	324.7	0.69	359	Dryland	16.65	1286	0.552	49.57	62.77	31.47	-1.335	0.454
0.828	76.02	23.400	3.749	548.1	27.30	77.07	0.290	1.297	29.13	0.955	6.16	1061.0	2.070	568.05	429.8	5.93	196	Paddy	17.47	1280	0.538	2.26	45.17	19.42	-0.003	1.043
0.327	69.41	19.300	3.024	315.0	28.70	60.61	0.170	0.730	22.14	1.004	5.04	1108.6	2.122	485.10	594.4	7.40	246	Orchard	16.86	1286	0.597	75.03	920.60	32.09	-1.622	1.258
0.861	79.80	28.300	3.948	528.2	27.00	87.37	0.170	1.679	36.89	0.410	6.65	487.6	2.637	766.50	535.8	6.00	233	Dryland	16.86	1286	0.599	105.21	169.79	53.86	0.735	0.702
1.188	73.82	26.400	3.885	777.0	27.10	89.05	0.270	1.591	33.79	0.578	7.47	763.8	2.585	997.50	427.8	19.47	176	Dryland	17.31	1283	0.584	98.36	204.21	21.88	1.258	0.362
1.275	75.71	26.800	3.959	841.1	27.90	91.70	0.440	1.700	34.37	0.690	8.14	886.7	3.028	1190.70	354.4	13.35	268	Dryland	16.75	1285	0.575	15.36	216.26	27.58	1.097	1.210
0.916	74.55	28.500	3.864	792.8	28.80	83.25	0.260	1.406	34.17	1.192	6.59	1272.4	2.410	674.10	375.0	0.00	0	Orchard	17.12	1281	0.587	1.17	228.07	20.11	0.582	1.071
0.850	71.51	23.500	3.591	440.0	27.20	77.55	0.300	1.243	30.29	1.233	7.15	1203.8	2.215	479.85	484.5	4.46	262	Paddy	17.40	1279	0.567	49.74	208.67	91.85	-0.171	1.064
1.046	80.43	34.400	4.064	836.9	27.60	106.89	0.350	1.581	34.27	0.660	7.45	720.0	2.771	909.30	372.7	24.37	180	Dryland	16.75	1285	0.567	0.07	310.50	31.78	1.133	1.332
1.036	72.35	27.900	3.738	673.1	26.80	86.74	0.230	1.635	33.40	0.578	5.92	716.2	2.297	998.55	440.6	14.45	243	Dryland	16.86	1286	0.599	14.37	229.04	41.21	1.023	0.342
0.556	53.45	15.500	2.720	254.1	26.40	52.30	0.210	0.643	17.48	0.889	6.16	949.5	1.617	319.20	577.7	9.18	176	Dryland	16.75	1285	0.554	76.16	444.70	94.13	-1.345	0.156
0.861	63.75	25.392	3.476	738.2	26.27	78.46	0.204	1.328	29.70	0.746	6.58	832.7	2.379	591.76	363.9	10.40	34	Orchard	17.47	1280	0.544	45.57	207.16	30.90	0.725	-0.083
0.981	70.46	25.400	3.644	669.9	26.70	83.95	0.270	1.428	29.61	0.938	5.9	931.4	2.462	1183.35	473.0	18.15	210	Dryland	17.47	1280	0.538	154.35	212.64	90.15	0.666	0.432
1.101	81.90	25.500	4.064	699.3	29.10	88.34	0.340	1.548	33.50	1.404	7.83	1465.7	2.451	730.80	444.9	4.33	160	Paddy	16.86	1286	0.600	66.20	79.26	35.96	0.540	1.515
1.079	66.30	21.569	2.793	520.8	22.45	62.92	0.296	1.102	26.44	0.680	8.43	646.4	2.112	980.72	324.3	1.55	47	Paddy	16.86	1286	0.605	15.64	18.90	100.75	0.623	-0.760
0.534	58.49	16.100	3.224	373.8	28.60	63.00	0.260	0.807	20.58	0.832	5.87	942.9	2.142	434.70	583.5	6.03	241	Paddy	17.40	1279	0.568	32.70	629.74	95.59	-1.355	1.045
1.275	62.58	26.300	3.371	608.0	24.70	85.38	0.300	1.308	27.09	0.472	6.78	733.3	2.019	1063.65	447.8	10.33	173	Dryland	16.75	1285	0.606	28.67	201.43	35.13	1.104	-0.365
0.948	70.56	25.700	3.780	783.3	27.10	82.01	0.270	1.482	32.62	0.758	6.83	964.8	2.410	668.85	408.2	29.37	211	Dryland	17.40	1279	0.574	39.87	360.90	59.41	0.819	0.491
1.090	59.01	16.900	3.381	725.6	24.60	65.09	0.260	0.981	21.55	0.619	6.92	727.6	1.576	942.90	420.4	8.71	287	Orchard	16.68	1288	0.549	58.56	407.96	27.11	0.676	-0.851
0.796	67.93	24.804	3.665	703.5	25.44	79.98	0.184	1.382	29.50	0.594	5.45	685.5	2.472	732.16	353.5	11.79	321	Orchard	17.12	1281	0.602	54.25	469.76	46.91	0.788	-0.167
0.883	63.11	22.900	3.770	496.7	26.90	69.42	0.180	1.177	26.02	0.832	5.19	938.1	1.720	820.05	380.7	20.92	320	Dryland	16.75	1285	0.574	7.76	481.50	20.24	0.177	0.103
1.014	51.92	18.627	2.772	548.1	23.59	63.45	0.204	0.918	20.40	0.719	7.69	846.4	2.101	829.92	328.2	2.44	194	Orchard	17.47	1280	0.539	58.17	125.36	19.02	0.451	-1.281
0.741	65.48	22.157	3.434	525.0	24.62	79.12	0.194	1.307	27.82	0.836	5.33	986.4	2.369	599.04	439.5	23.94	55	Paddy	17.40	1279	0.561	25.21	567.04	132.51	0.407	-0.217
0.839	64.36	22.255	3.413	701.4	24.51	73.50	0.245	1.458	30.79	0.590	6.62	632.7	2.472	609.44	478.9	11.82	65	Paddy	16.75	1285	0.593	102.74	694.46	174.28	0.809	-0.341
0.850	72.14	26.600	3.780	737.1	27.80	89.60	0.260	1.417	29.61	0.734	5.41	968.6	2.472	1104.60	588.1	15.27	193	Dryland	17.12	1281	0.608	32.58	485.04	33.37	0.514	0.824
0.818	68.15	25.400	3.696	564.9	29.90	73.54	0.240	1.395	31.26	1.110	6.98	1056.2	2.122	442.05	439.7	10.24	278	Dryland	16.65	1286	0.578	47.38	461.19	90.60	-0.163	1.293
0.861	64.16	25.392	3.560	672.0	25.54	76.86	0.224	1.328	27.82	0.781	6.2	880.9	2.245	607.36	342.5	18.31	42	Orchard	17.12	1281	0.598	62.82	107.32	52.86	0.666	-0.109
1.090	70.77	25.100	3.717	815.9	27.10	81.66	0.280	1.526	32.52	0.620	7.23	696.2	2.184	832.65	486.0	26.51	163	Dryland	16.86	1286	0.587	62.30	300.50	32.82	1.041	0.324
0.741	65.38	20.784	3.350	572.3	26.37	65.20	0.173	1.037	26.14	0.974	6.84	850.9	2.070	327.60	330.0	0.00	0	Orchard	17.31	1283	0.607	4.46	164.33	101.63	-0.007	-0.010
0.763	64.06	22.745	3.518	621.6	26.16	70.16	0.204	1.069	26.63	0.677	6.69	694.5	2.112	369.20	335.0	0.00	0	Orchard	17.47	1280	0.555	52.35	289.98	60.19	0.176	0.051
1.134	75.07	26.373	3.717	661.5	26.68	84.03	0.214	1.480	37.52	1.064	8.33	940.0	2.390	734.24	326.2	1.30	117	Paddy	17.31	1283	0.545	25.84	55.94	147.97	1.101	0.247
0.719	53.75	17.941	3.297	449.4	25.75	59.05	0.133	0.918	22.38	0.753	6.77	740.0	1.700	347.36	335.0	1.43	348	Dryland	17.40	1279	0.590	39.81	301.47	38.64	-0.198	-0.563
0.785	75.50	25.500	3.854	622.7	28.20	84.19	0.280	1.504	31.26	0.897	6.08	1007.6	2.400	579.60	486.1	5.75	276	Paddy	17.31	1283	0.521	36.09	498.14	22.85	0.167	1.247
1.134	77.91	31.500	4.148	888.3	28.50	91.78	0.290	1.744	36.60	0.460	6.85	672.4	2.534	1117.20	479.3	21.97	211	Dryland	17.47	1280	0.515	4.94	392.71	18.84	1.337	0.971
0.839	70.77	23.000	3.476	612.2	25.20	72.09	0.140	1.384	26.12	0.742	5.16	721.9	2.194	779.10	469.1	14.20	313	Paddy	17.40	1279	0.562	5.13	548.57	30.70	0.682	-0.442
1.166	72.98	26.100	3.759	788.6	26.00	78.33	0.250	1.581	31.65	0.546	7.59	705.7	2.369	792.75	506.5	30.89	171	Dryland	17.40	1279	0.576	63.32	319.73	44.86	1.335	-0.091
1.123	74.45	25.500	3.896	779.1	25.70	83.76	0.220	1.635	31.75	0.520	6.59	676.2	2.307	948.15	528.7	24.96	150	Dryland	17.47	1280	0.516	75.03	526.52	29.01	1.438	-0.188
0.927	69.67	25.392	3.738	693.0	25.24	86.45	0.184	1.458	30.59	0.627	5.7	768.2	2.513	834.08	335.0	0.00	0	Orchard	17.03	1284	0.613	33.94	378.21	48.00	1.081	-0.260
0.850	71.60	27.059	3.833	766.5	26.47	83.33	0.173	1.404	32.97	0.760	5.98	764.5	2.307	755.04	345.0	0.00	0	Orchard	17.22	1281	0.593	22.30	636.81	27.97	0.944	0.110
0.916	72.22	34.314	3.875	726.6	28.22	94.42	0.235	1.393	33.66	0.786	6.06	850.9	2.266	720.72	345.0	0.00	0	Orchard	17.40	1279	0.587	26.53	637.25	34.27	0.752	0.989
0.883	70.38	25.098	3.822	788.6	26.27	73.46	0.163	1.372	29.70	0.580	6	530.9	2.184	520.00	336.3	3.93	297	Orchard	16.55	1289	0.604	28.01	520.76	80.50	0.941	-0.188
0.861	68.24	25.098	3.801	690.9	26.37	86.60	0.214	1.501	32.57	0.806	5.4	785.5	2.421	723.84	370.5	10.78	243	Dryland	17.45	1279	0.586	41.74	680.76	172.26	0.819	0.212
0.763	67.12	18.824	3.140	528.2	22.97	61.95	0.143	1.188	24.75	0.460	6.95	540.0	2.142	362.96	344.9	22.29	148	Dryland	17.03	1284	0.567	57.01	261.68	107.50	0.492	-1.021
0.480	66.20	20.098	2.930	594.3	27.46	61.91	0.204	0.659	19.11	0.917	6	1038.2	1.514	617.76	329.7	0.58	90	Dryland	17.22	1281	0.578	35.06	81.56	86.30	-0.928	0.564
0.861	64.26	23.137	3.444	588.0	23.18	80.64	0.184	1.285	25.45	0.710	5.81	845.5	2.153	932.88	447.1	15.53	282	Dryland	17.40	1279	0.576	62.49	722.00	30.41	0.887	-0.835
1.515	64.77	21.176	3.192	549.2	24.41	75.75	0.133	1.048	24.65	0.751	8.4	683.6	1.978	867.36	327.9	0.58	90	Dryland	17.45	1279	0.564	3.68	128.75	27.59	1.396	-1.477
0.992	60.28	20.294	2.940	554.4	23.38	64.76	0.214	1.307	25.64	0.417	7.29	574.5	2.379	642.72	424.0	3.69	20	Paddy	17.45	1279	0.568	56.87	647.30	28.65	0.735	-1.022
1.025	72.83	23.333	3.665	637.4	24.62	74.64	0.122	1.372	28.12	0.834	7.86	830.0	2.204	585.52	337.3	5.29	77	Dryland	17.35	1282	0.538	21.74	171.67	39.44	1.149	-0.775
0.698	67.63	25.294	3.707	506.1	29.56	79.58	0.224	1.220	30.89	0.848	5.54	1093.6	2.318	442.00	330.0	0.00	0	Orchard	17.22	1281	0.568	34.76	133.16	19.24	-0.396	1.371
0.927	68.65	25.000	3.602	681.5	25.13	80.07	0.265	1.469	31.09	0.627	5.92	637.3	2.431	789.36	473.8	5.99	278	Dryland	17.47	1280	0.545	52.68	696.86	21.57	0.860	0.024
0.436	59.67	16.078	3.108	279.3	25.44	56.95	0.143	0.691	18.12	0.737	4.98	963.6	1.885	676.00	600.0	1.75	90	Dryland	16.68	1288	0.548	9.98	525.78	64.89	-1.080	-0.058
0.807	55.49	21.078	2.688	515.6	22.25	53.64	0.163	1.026	26.34	0.440	7.86	444.5	2.060	786.24	325.5	0.74	52	Dryland	17.45	1279	0.564	36.75	49.03	94.57	0.475	-1.391
0.349	50.39	13.235	2.247	232.1	25.96	44.25	0.224	0.486	14.85	0.958	5.47	1122.7	1.421	409.76	596.3	5.78	311	Paddy	17.12	1281	0.586	34.64	571.14	29.14	-1.878	0.154
0.283	66.30	14.412	2.594	277.2	27.19	43.17	0.092	0.497	14.55	1.009	4.84	1052.7	1.442	1012.96	612.0	7.73	239	Dryland	16.75	1285	0.601	17.39	652.69	14.93	-1.792	0.288
0.349	65.89	22.745	2.993	284.6	27.19	61.31	0.204	0.842	21.58	1.285	5.29	1267.3	2.050	325.52	625.0	0.00	0	Paddy	17.47	1280	0.550	62.91	795.98	79.74	-1.381	1.016
0.665	67.52	23.824	3.707	713.0	25.03	74.23	0.153	1.307	29.70	0.480	5.06	622.7	2.328	491.92	398.5	7.28	212	Orchard	16.86	1286	0.580	40.31	630.09	28.74	0.675	-0.303
0.676	66.50	25.882	3.644	732.9	28.43	76.79	0.184	1.069	26.24	0.654	5.84	699.1	2.142	642.72	330.0	0.00	0	Orchard	16.80	1289	0.598	60.86	71.52	29.03	0.031	0.633
0.730	73.54	25.196	3.896	537.6	27.09	81.05	0.224	1.447	31.58	0.869	5.1	1254.5	2.235	985.92	366.8	15.73	22	Orchard	16.55	1289	0.589	80.52	180.32	45.68	0.203	0.836
0.796	69.77	25.392	3.686	744.5	26.88	78.14	0.224	1.339	32.18	0.751	5.93	907.3	2.225	465.92	340.0	2.88	225	Orchard	17.03	1284	0.615	74.49	264.25	31.69	0.559	0.409
0.763	78.74	24.804	3.612	576.5	27.81	78.05	0.316	1.469	37.52	0.741	6.71	876.4	2.359	446.16	513.0	4.14	339	Paddy	16.85	1287	0.606	50.21	323.90	63.62	0.003	1.483
1.003	63.95	23.137	3.549	541.8	25.54	81.75	0.286	1.523	28.91	0.714	7.09	932.7	2.379	609.44	380.4	14.64	129	Paddy	16.85	1287	0.606	43.23	414.11	66.73	0.640	0.101
0.992	77.72	23.137	3.917	772.8	26.78	86.10	0.296	1.706	33.86	0.914	7.35	1168.2	2.544	593.84	411.5	5.90	17	Paddy	16.55	1289	0.589	40.82	437.09	36.06	0.975	0.615
0.578	55.28	15.686	2.825	434.7	24.72	51.99	0.194	0.702	19.21	0.668	5.4	779.1	1.895	515.84	375.4	9.15	259	Orchard	17.35	1282	0.573	65.76	472.40	98.49	-0.693	-0.465
0.676	80.27	25.000	3.728	599.6	28.02	84.77	0.337	1.361	34.36	0.896	6.93	1106.4	2.266	710.32	327.1	1.62	291	Orchard	17.22	1281	0.575	106.94	38.27	46.12	-0.190	1.748
0.741	60.38	19.412	3.224	616.4	26.27	72.94	0.224	1.069	24.06	0.760	5.44	720.0	2.039	650.00	512.2	5.21	297	Dryland	17.31	1283	0.614	202.68	744.39	18.97	-0.010	-0.005
0.164	66.20	15.882	2.373	206.9	23.18	46.71	0.133	0.410	14.16	0.786	4.82	911.8	1.215	503.36	326.6	0.93	141	Orchard	16.80	1289	0.579	82.40	87.51	78.89	-1.610	-0.267
0.414	68.75	22.451	2.720	377.0	25.34	63.92	0.224	0.907	25.25	0.744	5.19	868.2	1.833	819.52	327.7	1.85	162	Orchard	16.65	1288	0.549	82.87	93.93	150.07	-0.889	0.569
0.436	69.46	20.392	3.003	383.3	25.65	65.33	0.235	0.767	20.00	0.827	5.03	826.4	1.504	431.60	326.9	0.62	180	Orchard	16.46	1287	0.580	125.83	144.69	34.87	-1.025	0.627
0.796	64.67	18.627	3.675	753.9	26.16	70.51	0.173	1.004	25.15	0.570	5.85	593.6	1.875	410.80	358.1	8.69	251	Orchard	17.35	1282	0.581	51.52	272.41	19.51	0.410	-0.314
0.839	72.42	24.020	3.602	600.6	25.65	76.67	0.255	1.361	30.69	0.765	5.8	814.5	2.194	561.60	439.3	7.20	288	Orchard	16.86	1286	0.616	8.05	552.71	91.85	0.454	0.346
0.818	65.59	21.961	3.255	556.5	26.47	69.67	0.214	1.318	31.78	0.569	6.94	764.5	2.297	474.24	424.0	8.22	335	Paddy	17.35	1282	0.524	92.00	287.64	36.83	0.211	0.194
0.469	61.20	16.176	2.709	441.0	24.00	52.48	0.112	0.691	18.02	0.813	5.24	792.7	1.267	756.08	585.6	3.32	266	Paddy	17.31	1283	0.614	4.33	810.37	79.09	-0.606	-0.776
0.752	73.44	26.765	3.969	679.4	27.60	91.38	0.275	1.447	30.89	0.770	5.7	889.1	2.596	711.36	334.0	10.33	20	Orchard	16.80	1289	0.548	79.93	51.16	73.57	0.358	1.085
0.305	57.63	16.176	2.709	295.1	26.06	49.75	0.153	0.605	18.12	1.085	5.59	1199.1	1.236	610.48	608.4	12.05	353	Paddy	17.31	1283	0.579	49.08	874.65	10.10	-1.486	0.157
0.654	56.71	17.647	3.077	640.5	25.54	58.72	0.204	0.886	22.48	0.730	5.95	681.8	1.906	669.76	385.1	3.28	307	Orchard	16.65	1288	0.561	91.79	432.86	23.31	-0.173	-0.382
0.687	69.05	23.627	3.623	831.6	27.40	71.47	0.204	1.210	29.31	0.744	5.66	725.5	2.060	391.04	407.3	5.55	251	Orchard	17.03	1284	0.611	77.35	414.47	49.31	0.346	0.367
0.839	56.20	20.686	2.951	443.1	23.69	64.84	0.265	1.069	24.06	1.000	6.52	1078.2	2.070	453.44	474.7	5.03	324	Paddy	16.65	1286	0.581	46.59	638.07	51.52	0.082	-0.501
0.883	68.65	26.337	3.837	816.2	27.30	76.38	0.218	1.510	34.85	0.671	6.94	695.1	2.436	539.54	375.0	0.45	360	Paddy	16.85	1287	0.605	88.72	334.66	45.59	0.893	0.322
0.872	70.28	24.412	3.581	1000.7	24.72	76.18	0.194	1.415	29.70	0.500	5.06	627.3	2.441	892.32	425.0	0.03	270	Orchard	17.35	1282	0.555	60.26	409.74	72.21	1.411	-0.672
0.240	69.36	21.485	2.512	287.3	25.30	52.05	0.250	0.555	17.57	0.710	5.1	909.7	1.271	419.76	329.6	0.82	135	Orchard	16.65	1288	0.607	63.19	257.73	53.15	-1.703	0.835
0.174	59.87	19.604	2.268	190.8	22.00	41.57	0.166	0.400	13.88	0.816	4.73	1053.4	1.050	898.88	329.3	2.48	228	Orchard	17.35	1282	0.555	5.73	113.35	31.75	-1.503	-0.500
0.338	65.59	20.891	3.116	346.6	23.20	48.31	0.114	0.722	18.93	0.550	5.9	580.6	1.512	310.58	328.7	1.17	270	Dryland	17.35	1282	0.539	31.30	71.76	83.33	-0.704	-0.495
0.872	68.95	24.314	3.518	976.5	24.82	76.27	0.194	1.426	29.50	0.470	5.16	582.7	2.421	892.32	463.4	5.39	288	Dryland	17.45	1279	0.570	87.53	519.56	72.87	1.355	-0.665
0.807	64.06	21.287	3.297	627.5	24.90	68.59	0.218	1.332	26.89	0.740	6.4	663.1	2.195	543.78	330.6	10.73	37	Paddy	17.45	1279	0.560	33.16	42.71	29.20	0.478	-0.342
0.818	68.75	24.314	3.602	615.3	26.47	81.32	0.235	1.361	29.80	0.700	5.72	790.0	2.493	755.04	585.4	16.82	304	Dryland	16.65	1288	0.540	62.94	984.86	88.28	0.404	0.392
0.872	64.36	22.475	3.689	964.6	26.70	72.65	0.218	1.465	30.97	0.681	6.87	732.0	2.405	537.42	368.6	5.83	323	Paddy	17.45	1279	0.574	78.43	139.80	75.12	1.051	-0.211
0.610	52.94	15.686	2.394	433.7	25.24	50.12	0.214	0.702	16.83	0.969	6.01	1187.3	1.895	392.08	595.1	0.63	290	Paddy	16.65	1288	0.560	98.08	1041.91	97.86	-0.867	-0.425
0.578	62.12	18.922	3.318	567.0	27.09	66.06	0.224	0.972	23.66	0.610	5.1	1140.0	1.926	420.16	361.8	5.23	297	Orchard	16.55	1289	0.582	22.33	301.35	87.09	-0.520	0.444
0.610	56.81	16.961	3.045	549.2	25.44	78.05	0.255	0.842	20.79	0.728	5.32	1141.8	1.720	536.64	372.7	8.38	342	Orchard	17.03	1284	0.539	13.04	267.20	116.00	-0.412	0.016
0.567	61.61	18.431	3.392	555.5	25.75	61.48	0.275	0.918	23.66	0.548	5.78	940.9	1.906	338.00	330.0	0.00	0	Orchard	17.35	1282	0.568	43.46	28.09	63.50	-0.511	0.351
0.807	75.99	26.832	3.646	653.0	27.90	79.73	0.281	1.399	32.14	0.865	6.67	1005.8	2.289	428.24	348.2	3.48	45	Dryland	16.80	1289	0.544	76.88	171.25	86.01	0.195	1.147
0.752	60.69	20.882	3.129	811.7	24.10	66.54	0.377	1.091	24.36	0.520	5.64	589.1	1.988	661.44	406.8	8.46	298	Orchard	16.80	1289	0.583	63.06	220.41	27.79	0.290	-0.061
0.621	70.89	21.863	3.518	370.7	28.84	72.95	0.214	1.134	28.42	0.880	6.27	1435.5	2.142	417.04	555.0	0.00	0	Paddy	16.55	1289	0.568	151.19	764.13	98.05	-0.785	1.317
0.316	63.55	21.485	3.191	517.3	30.60	55.86	0.114	0.699	19.90	0.952	4.63	998.1	1.701	842.70	329.7	0.73	217	Paddy	17.35	1282	0.555	54.52	255.96	90.03	-1.472	1.152
0.752	63.85	20.294	3.255	532.4	24.51	65.42	0.235	1.210	27.23	0.520	5.39	918.2	1.957	479.44	437.7	10.92	256	Dryland	16.65	1288	0.549	151.79	288.59	88.34	0.179	-0.220
0.556	78.74	36.634	4.219	667.8	34.70	92.37	0.281	1.166	29.61	1.242	5.52	1323.3	2.289	1504.14	329.2	1.57	311	Orchard	16.85	1287	0.604	84.51	133.31	42.72	-0.978	3.408
1.014	65.08	23.824	3.539	747.6	26.78	85.18	0.337	1.426	30.00	0.672	7.91	824.5	2.730	896.48	588.3	13.48	285	Dryland	16.65	1288	0.544	127.28	1134.69	110.08	0.675	0.481
0.665	60.59	18.333	3.392	461.0	32.75	70.17	0.245	0.875	22.57	0.617	6.21	902.7	1.730	500.24	374.9	19.65	300	Paddy	17.22	1281	0.542	110.20	95.22	41.13	-1.467	1.897
0.534	59.87	22.475	3.180	494.0	26.90	61.60	0.166	0.899	22.43	0.770	5.19	901.9	1.859	453.68	332.6	4.13	135	Paddy	16.55	1289	0.568	22.03	358.41	100.82	-0.592	0.242
0.589	61.30	23.366	3.360	772.7	25.30	60.89	0.260	0.910	24.08	0.478	5.76	703.9	1.869	401.74	332.3	8.31	317	Orchard	16.80	1289	0.557	24.45	17.03	53.91	0.013	0.010
0.719	70.18	25.644	3.922	726.1	27.40	74.98	0.166	1.487	31.65	0.613	7.13	601.9	2.310	321.18	346.3	7.80	338	Paddy	17.03	1284	0.556	122.32	60.01	92.59	0.569	0.371
0.861	65.28	23.267	3.403	762.1	29.50	79.20	0.354	1.166	28.16	0.820	7.23	703.9	2.258	912.66	343.2	7.61	26	Paddy	17.03	1284	0.547	93.51	85.58	70.56	-0.164	1.334
0.970	67.63	22.178	3.233	353.0	25.60	76.01	0.281	1.410	32.91	0.845	7.57	939.8	2.279	514.10	364.5	15.91	154	Paddy	17.22	1281	0.545	161.22	65.22	61.45	0.176	0.403
0.828	63.24	24.158	3.466	674.2	24.40	69.86	0.146	1.243	26.50	0.603	6.54	654.4	2.058	589.36	334.0	4.08	263	Dryland	17.22	1281	0.543	3.30	244.11	83.09	0.827	-0.790
0.818	69.87	20.882	3.497	495.6	25.85	74.02	0.326	1.220	27.72	0.700	6.44	1164.5	2.081	443.04	368.2	12.28	306	Orchard	17.45	1279	0.567	57.03	20.53	22.04	-0.091	0.693
0.621	69.05	21.275	3.423	412.7	27.50	71.38	0.204	1.156	27.13	1.032	6.13	1396.4	2.338	357.76	540.0	1.44	271	Paddy	17.22	1281	0.578	66.04	715.94	47.41	-0.531	0.815
0.730	72.42	23.725	3.686	435.8	27.30	81.72	0.194	1.350	29.41	1.011	5.86	1528.2	2.565	510.64	564.2	6.69	317	Paddy	17.03	1284	0.587	93.32	980.76	55.13	-0.046	0.769
0.491	62.73	18.725	2.709	297.2	26.88	55.86	0.184	0.842	21.68	0.824	5.93	1264.5	1.627	353.60	523.9	6.85	291	Paddy	17.45	1279	0.581	103.16	538.96	68.81	-1.200	0.484
0.501	60.79	16.961	2.646	308.7	25.75	52.23	0.184	0.799	20.20	0.831	6.05	1238.2	1.576	379.60	524.9	6.43	309	Paddy	17.22	1281	0.554	110.51	546.95	76.61	-1.090	0.076
0.621	61.61	19.118	3.423	690.9	26.57	62.47	0.194	0.961	24.16	0.555	5.33	905.5	1.833	373.36	335.1	8.29	18	Orchard	16.85	1287	0.568	136.66	34.59	66.46	-0.128	0.004
1.025	52.12	24.752	3.095	586.2	26.30	69.59	0.156	1.099	21.46	0.670	5.19	587.4	1.575	988.98	341.1	16.85	204	Dryland	16.65	1288	0.584	71.88	214.65	51.52	0.507	-0.728
0.741	81.70	26.238	3.901	576.6	27.20	86.85	0.333	1.654	37.77	0.990	6.52	1025.2	2.541	906.30	328.0	2.47	93	Paddy	16.55	1289	0.576	113.37	24.73	84.27	0.236	1.568
0.894	80.78	20.297	3.403	742.0	24.10	71.04	0.250	1.665	36.60	0.590	7.05	625.2	2.384	518.34	502.0	42.78	147	Dryland	16.85	1287	0.593	105.68	258.25	118.23	1.070	-0.161
0.818	67.12	23.333	3.570	500.9	26.78	76.29	0.255	1.296	30.10	0.721	5.95	877.3	2.493	656.24	505.3	1.48	279	Paddy	16.80	1289	0.598	116.85	322.73	120.25	0.065	0.613
0.752	62.12	18.039	3.360	567.0	25.96	68.98	0.286	1.015	23.96	0.680	5.54	1000.9	1.875	522.08	344.3	19.89	5	Orchard	17.22	1281	0.564	27.18	20.64	57.24	-0.209	0.253
0.959	67.52	24.804	3.581	707.7	26.37	82.13	0.275	1.469	30.50	0.417	6.68	701.8	2.266	743.60	339.6	12.86	133	Dryland	16.85	1287	0.606	172.52	40.40	45.99	0.747	0.274
0.818	68.03	24.851	3.593	548.0	29.30	83.45	0.270	1.299	28.83	0.934	6.58	1149.5	2.142	602.08	329.8	2.48	103	Paddy	16.80	1289	0.549	143.15	150.42	87.79	-0.211	1.303
0.927	70.99	25.941	3.795	621.2	27.50	86.78	0.322	1.487	31.75	1.193	6.92	1441.7	2.646	769.56	530.0	0.13	197	Paddy	17.22	1281	0.536	43.05	738.77	30.25	0.394	1.038
0.828	65.28	23.960	3.509	515.2	26.00	75.12	0.250	1.354	28.93	0.826	6.26	1000.0	2.583	733.52	510.2	8.40	284	Paddy	16.80	1289	0.549	52.42	421.44	62.58	0.243	0.308
0.850	60.18	26.931	3.381	665.7	23.90	93.20	0.208	1.410	25.63	0.567	5.52	721.4	2.436	926.44	405.6	25.95	103	Dryland	17.35	1282	0.579	83.08	183.14	32.05	1.033	-0.613
0.741	68.85	24.455	3.848	499.3	27.90	78.71	0.270	1.310	29.03	0.837	6.26	995.1	2.069	428.24	332.7	3.35	319	Paddy	17.45	1279	0.587	76.24	238.80	91.90	-0.172	1.120
0.850	65.18	21.386	3.604	686.9	24.00	76.14	0.208	1.421	27.96	0.680	5.59	713.6	2.552	677.34	363.3	9.82	234	Paddy	17.03	1284	0.528	159.51	61.03	71.31	0.932	-0.622
1.341	53.55	18.515	3.191	549.1	22.10	64.92	0.239	0.799	24.08	0.600	6.67	532.0	1.260	620.10	397.4	18.46	250	Dryland	17.22	1281	0.545	209.00	214.17	90.87	1.082	-1.680
0.643	93.53	27.228	4.378	574.5	30.50	88.85	0.333	1.510	50.10	0.706	6.57	1478.6	2.426	599.96	574.0	5.82	180	Paddy	17.35	1282	0.580	60.77	461.05	70.24	-0.260	3.003
0.676	61.81	20.693	2.851	463.2	23.50	58.53	0.250	1.221	25.92	0.726	6.76	755.3	2.153	604.20	325.1	0.76	129	Dryland	16.65	1288	0.608	119.90	86.31	78.58	-0.017	-0.374
1.330	63.34	23.267	3.858	743.1	26.20	80.43	0.229	1.587	28.83	0.650	6.36	817.5	1.985	686.88	401.7	19.82	328	Dryland	16.55	1289	0.580	133.04	171.57	129.40	1.498	-0.553
0.894	61.71	25.347	3.710	551.2	26.20	81.55	0.177	1.410	27.28	0.809	5.29	1058.3	2.237	935.98	328.1	9.89	186	Dryland	16.85	1287	0.593	100.75	115.93	6.98	0.622	-0.112
0.730	86.80	25.149	4.102	594.7	29.20	78.61	0.229	1.465	45.83	0.920	6.85	1246.6	2.541	622.22	570.0	0.00	0	Paddy	16.80	1289	0.576	61.58	447.15	42.07	0.115	1.798
0.850	60.38	22.574	3.540	526.8	26.80	79.61	0.302	1.254	27.38	1.010	6.37	1660.2	1.901	631.76	340.0	0.95	270	Paddy	17.35	1282	0.560	104.96	267.06	44.47	0.027	0.581
0.959	70.89	24.455	3.986	540.6	26.90	92.38	0.218	1.598	32.14	0.920	6.44	932.0	2.730	705.96	489.1	12.21	248	Paddy	16.85	1287	0.592	175.00	347.62	30.19	0.722	0.479
0.807	56.20	17.327	2.438	454.7	20.10	49.66	0.156	0.899	21.26	0.720	8.11	453.4	2.006	579.82	325.0	0.00	0	Dryland	16.80	1289	0.546	68.12	56.90	119.23	0.467	-2.022
0.992	71.60	26.238	4.017	593.6	26.20	83.56	0.187	1.698	33.01	0.600	7.29	692.2	2.573	566.04	332.1	12.70	338	Paddy	16.65	1288	0.608	3.43	67.04	50.87	1.055	0.091
1.101	67.73	26.733	3.880	774.9	26.00	88.07	0.239	1.587	31.65	0.610	6.62	659.2	2.415	841.64	364.0	33.13	153	Dryland	17.45	1279	0.550	82.68	161.46	27.54	1.355	-0.105
0.338	79.25	23.168	3.392	431.4	25.80	67.66	0.187	0.955	35.05	0.878	5.67	1001.9	1.785	378.42	575.7	4.17	315	Paddy	17.45	1279	0.586	42.68	643.81	92.43	-0.659	1.001
1.057	65.59	25.347	3.774	624.3	24.40	78.30	0.208	1.565	30.97	0.600	7.35	725.2	2.499	758.96	390.0	0.00	0	Paddy	17.35	1282	0.567	57.59	208.51	138.19	1.256	-0.557
0.959	71.40	26.040	3.774	603.1	25.20	86.20	0.250	1.654	31.17	0.550	6.37	621.4	2.793	1000.64	470.4	22.44	299	Orchard	16.65	1288	0.627	69.21	222.49	60.64	0.971	0.113
0.796	66.81	29.406	3.583	549.1	26.70	88.37	0.239	1.465	28.06	0.600	5.29	760.2	2.531	858.60	401.3	21.04	85	Dryland	17.03	1284	0.526	45.99	409.17	120.42	0.375	0.601
0.600	67.01	20.594	3.138	447.3	27.40	65.44	0.218	1.099	25.63	0.830	6.71	961.2	1.995	453.68	329.0	1.65	45	Dryland	17.03	1284	0.539	82.14	149.24	89.05	-0.650	0.716
0.687	69.77	24.257	3.837	422.9	26.60	71.53	0.177	1.288	27.09	0.851	6.38	1126.2	2.195	528.94	329.2	2.94	281	Dryland	17.03	1284	0.537	8.35	41.56	34.22	-0.064	0.492
0.512	95.68	29.010	4.558	371.0	29.70	86.03	0.229	1.365	49.03	0.657	5.72	1200.0	2.300	488.66	574.9	2.25	195	Paddy	17.35	1282	0.573	48.79	627.66	56.71	-0.484	2.801
1.319	60.49	21.683	3.222	619.0	23.40	69.50	0.198	1.410	25.24	0.754	8.06	603.9	2.184	807.72	330.0	0.00	0	Paddy	16.85	1287	0.599	32.80	22.89	47.59	1.448	-1.453
1.036	68.34	23.366	3.509	633.9	23.60	75.14	0.208	1.487	28.06	0.851	7.74	904.9	2.247	601.02	330.0	0.00	0	Paddy	17.35	1282	0.567	37.24	24.11	45.37	1.186	-0.781
0.927	68.95	26.040	3.456	545.9	27.10	98.17	0.270	1.443	30.68	1.010	6	1328.2	2.426	1300.62	342.9	10.06	105	Dryland	17.22	1281	0.575	46.96	317.42	26.82	0.424	0.748
1.199	75.07	23.465	4.123	575.6	25.40	88.75	0.322	1.732	31.36	1.106	7.53	1528.2	2.289	781.22	365.0	5.09	335	Paddy	17.35	1282	0.583	60.22	19.42	35.90	1.138	0.328
0.970	70.89	26.040	3.837	656.1	25.00	79.92	0.208	1.721	31.17	0.620	5.2	758.3	2.342	1060.00	389.3	13.02	340	Paddy	17.45	1279	0.578	79.57	36.21	59.48	1.196	-0.230
0.861	71.60	25.050	3.604	497.1	28.10	85.64	0.302	1.421	30.39	1.039	6.11	1216.5	2.300	643.42	507.6	7.95	306	Paddy	16.80	1289	0.542	35.85	198.16	68.68	-0.036	1.254
0.937	69.36	23.861	3.763	808.8	23.60	78.94	0.208	1.643	29.90	0.650	5.49	772.8	2.300	821.50	388.1	29.25	338	Dryland	16.80	1289	0.546	78.66	45.76	57.97	1.498	-0.783
0.512	69.56	20.495	2.947	377.4	25.80	59.82	0.205	0.977	24.47	0.739	6.01	924.3	1.880	493.96	326.6	1.79	67	Paddy	17.54	1277	0.582	111.49	53.53	117.72	-0.769	0.454
0.992	69.77	22.772	3.434	614.8	24.40	70.22	0.208	1.476	28.35	0.683	6.93	818.4	2.279	615.86	328.5	1.89	292	Dryland	17.34	1280	0.569	4.68	1.16	37.14	0.925	-0.524
0.763	92.41	25.545	4.431	362.5	30.30	78.15	0.250	1.321	44.95	0.953	7.53	1351.5	2.300	497.14	551.8	9.90	323	Paddy	17.54	1277	0.593	90.33	664.20	76.61	-0.460	2.543
0.382	78.64	20.495	3.434	318.0	27.30	61.69	0.177	1.021	33.20	0.794	5.9	1088.3	2.331	420.82	539.2	7.69	308	Paddy	17.28	1283	0.580	46.94	838.28	28.09	-1.019	1.267
1.112	71.50	23.861	3.837	640.2	24.30	82.05	0.229	1.765	29.90	0.699	6.66	846.6	2.342	872.38	376.8	13.44	351	Orchard	16.71	1286	0.607	109.27	62.29	47.02	1.411	-0.485
0.741	68.65	24.455	3.572	514.1	28.00	76.85	0.270	1.332	30.39	0.898	5.95	1260.2	2.216	416.58	329.9	5.60	64	Dryland	17.54	1277	0.582	38.77	118.88	42.42	-0.191	1.100
0.567	62.42	17.822	2.639	649.8	23.40	51.06	0.166	0.899	24.17	0.570	6.45	550.5	2.069	350.86	405.3	5.61	47	Paddy	17.54	1277	0.593	14.47	362.39	33.15	0.006	-0.911
1.188	74.05	23.861	3.933	567.1	25.70	97.18	0.385	1.632	30.97	0.904	7.89	1367.0	2.426	728.22	329.1	1.32	294	Paddy	17.54	1277	0.601	47.36	23.49	53.06	0.905	0.710
0.970	74.36	27.030	4.134	711.3	26.00	83.12	0.218	1.654	33.11	0.600	7.2	750.5	2.426	640.24	357.2	7.59	331	Dryland	17.54	1277	0.587	43.27	103.78	47.84	1.168	0.179
0.948	68.95	25.644	3.890	653.0	26.30	81.15	0.229	1.565	31.75	0.732	5.9	895.1	2.373	755.78	365.4	14.40	356	Paddy	17.34	1280	0.575	31.29	156.29	26.82	0.870	0.197
0.883	70.79	25.644	3.657	607.4	28.30	83.41	0.270	1.343	29.51	1.022	6.85	1549.5	2.279	799.24	330.4	2.79	209	Paddy	17.28	1283	0.582	53.48	144.33	18.01	0.157	1.014
0.861	73.75	24.158	3.816	724.0	27.60	83.08	0.333	1.543	32.04	0.974	6.74	1522.3	2.331	551.20	328.0	3.29	238	Paddy	17.34	1280	0.598	38.91	65.90	17.28	0.413	1.080
0.861	67.42	25.842	3.710	555.4	28.30	81.37	0.302	1.399	30.68	0.934	6.45	1418.4	2.384	586.18	482.4	8.26	232	Paddy	17.03	1284	0.559	39.94	171.27	40.21	0.037	1.164
0.850	63.44	22.079	3.339	728.2	24.60	68.12	0.156	1.321	28.74	0.620	6.64	692.2	2.216	567.10	333.7	4.11	174	Dryland	17.54	1277	0.587	77.47	180.71	64.79	0.898	-0.815
0.970	72.01	28.416	3.816	620.1	28.30	94.85	0.333	1.543	32.62	0.870	7.14	1277.7	2.583	1017.60	336.7	8.03	185	Paddy	17.34	1280	0.601	41.72	291.21	43.84	0.430	1.339
0.894	70.69	26.139	3.911	598.9	28.20	86.81	0.333	1.521	33.69	0.967	6.79	1435.0	2.300	517.28	337.7	6.60	319	Paddy	17.28	1283	0.593	52.70	22.46	43.35	0.254	1.342
1.057	67.01	26.337	3.615	528.9	26.80	88.24	0.322	1.510	30.68	1.008	7.29	1513.6	2.478	977.32	334.9	7.31	156	Dryland	17.34	1280	0.574	81.66	89.98	13.51	0.525	0.711
0.643	69.67	23.267	3.254	383.7	26.20	73.13	0.281	1.376	31.55	0.801	5.9	907.8	2.268	528.94	328.3	2.70	64	Dryland	17.28	1283	0.609	116.74	59.99	98.28	-0.342	0.913
0.905	71.71	26.832	3.827	586.2	27.00	82.87	0.239	1.643	31.65	0.676	5.54	785.4	2.489	949.76	362.5	11.02	322	Paddy	17.34	1282	0.539	51.27	105.98	54.66	0.629	0.599
0.643	68.75	19.802	2.915	365.7	27.40	62.31	0.270	0.977	25.83	0.911	6.85	1223.3	2.027	525.76	392.6	6.20	2	Paddy	17.54	1277	0.588	20.39	289.53	24.20	-0.962	0.996
0.610	64.06	19.010	2.735	329.7	26.00	59.80	0.270	0.899	24.08	0.773	6.86	1011.7	1.995	433.54	392.6	6.20	2	Paddy	17.28	1283	0.584	20.39	289.53	24.20	-0.957	0.572
1.068	62.32	22.376	3.498	567.1	24.90	77.84	0.260	1.543	28.06	0.989	7.18	1193.2	2.373	598.90	480.3	10.26	329	Paddy	17.35	1282	0.580	86.40	284.35	82.98	0.881	-0.353
0.959	65.99	23.960	3.689	676.3	25.90	80.64	0.270	1.565	31.65	0.815	6.42	1022.3	2.363	629.64	435.6	3.68	308	Paddy	17.34	1280	0.558	73.97	280.69	81.21	0.845	0.127
0.807	68.44	26.832	3.710	651.9	28.80	90.61	0.322	1.343	33.40	0.884	6.54	1270.9	2.426	878.74	337.1	5.49	258	Dryland	17.28	1283	0.589	107.13	122.54	60.77	0.061	1.461
0.916	65.48	23.564	3.477	586.2	25.60	79.60	0.270	1.476	31.46	0.752	6.05	901.9	2.195	707.02	373.6	8.55	226	Dryland	17.34	1280	0.587	113.95	358.65	65.62	0.595	0.162
0.807	67.01	21.782	3.540	807.7	25.50	72.37	0.260	1.210	29.13	0.640	5.85	642.7	2.090	637.06	361.2	6.19	250	Paddy	17.54	1277	0.587	5.54	307.98	81.45	0.603	-0.032
1.319	60.49	22.772	3.487	648.7	24.00	79.49	0.239	1.654	28.06	0.530	8.24	502.9	2.541	915.84	516.1	11.17	253	Dryland	17.35	1282	0.573	92.79	362.04	115.60	1.599	-1.066
1.046	67.22	24.752	3.827	730.3	27.90	86.05	0.354	1.621	33.30	0.961	6.87	1160.2	2.394	581.94	446.8	6.07	332	Paddy	17.45	1279	0.586	95.98	381.53	109.53	0.692	0.921
1.079	67.22	23.267	3.562	720.8	24.80	78.82	0.250	1.610	30.10	0.796	7.44	892.2	2.457	708.08	464.7	20.24	284	Dryland	17.22	1281	0.527	15.67	390.96	55.49	1.241	-0.443
0.818	63.85	21.485	3.445	685.8	25.30	76.22	0.218	1.443	28.45	0.560	5.35	695.1	2.373	629.64	388.9	12.90	201	Dryland	17.34	1282	0.564	163.13	181.43	70.89	0.674	-0.269
0.643	69.26	19.307	2.851	276.7	28.20	61.47	0.239	1.055	27.77	0.877	6.64	1138.8	2.090	390.08	380.5	4.32	14	Paddy	17.28	1283	0.582	104.19	195.34	81.80	-1.113	1.146
0.654	67.83	20.396	2.851	359.3	29.40	68.95	0.354	1.099	26.89	1.036	5.71	1521.4	2.121	536.36	377.7	5.28	28	Paddy	17.54	1277	0.593	54.23	289.21	24.65	-1.304	1.848
0.534	68.75	16.238	2.682	318.0	24.50	50.15	0.156	0.821	22.04	0.780	5.94	1045.6	1.869	609.50	426.9	5.51	249	Paddy	17.28	1283	0.575	130.18	454.76	109.85	-0.805	-0.214
0.959	63.14	24.752	3.572	678.4	25.90	83.64	0.322	1.565	29.90	0.640	5.6	849.5	2.468	967.78	417.7	17.52	262	Dryland	17.28	1283	0.594	6.23	262.13	16.01	0.741	0.284
1.777	71.40	25.149	3.615	551.2	26.80	85.66	0.312	1.476	33.88	0.801	8.26	1087.4	2.468	790.76	329.0	3.28	238	Paddy	17.28	1283	0.592	38.11	91.54	44.61	1.519	-0.025
0.970	57.63	23.267	3.138	612.7	23.30	81.23	0.291	1.421	24.37	0.620	6.34	817.5	2.258	1138.44	497.2	9.86	262	Dryland	16.71	1286	0.598	86.65	480.28	56.01	0.871	-0.683
0.894	68.14	24.059	3.646	591.5	25.50	82.54	0.218	1.543	31.17	0.600	5.91	739.8	2.478	774.86	419.8	10.58	248	Dryland	17.54	1277	0.603	162.18	88.62	32.13	0.770	0.008
0.796	72.01	20.693	3.116	441.0	26.10	69.12	0.260	1.277	29.42	0.683	6.41	868.9	2.321	497.14	478.0	5.31	140	Dryland	17.54	1277	0.588	318.44	253.55	59.11	-0.155	0.530
